# Supplementary material for: CircAFF4 inhibits lung cancer progression via destabilizing GPX4 and triggering ferroptosis
Source: Biol Direct. 2026 Apr 20;21:83. doi: 10.1186/s13062-026-00782-8 (PMC13224429; doi:10.1186/s13062-026-00782-8)
Supplement: Supplementary file 4 — Supplementary Material 1 [file 13062_2026_782_MOESM4_ESM.xls]

Protein	Description	Gene	WJNRPD	WJNNRPD
A0M8Q6	Immunoglobulin lambda constant 7	IGLC7	744.621826171875	1087.6705322265625
A2RTX5	Threonine--tRNA ligase 2, cytoplasmic	TARS3	181.29330444335938	---
A8CG34	Nuclear envelope pore membrane protein POM 121C	POM121C	299.63922119140625	---
E9PAV3	Nascent polypeptide-associated complex subunit alpha, muscle-specific form	NACA	344.5521545410156	720.8125610351562
O00159	Unconventional myosin-Ic	MYO1C	788.1187133789062	750.32177734375
O00231	26S proteasome non-ATPase regulatory subunit 11	PSMD11	625.3204345703125	---
O00299	Chloride intracellular channel protein 1	CLIC1	280.84234619140625	---
O00303	Eukaryotic translation initiation factor 3 subunit F	EIF3F	294.24853515625	---
O00571	ATP-dependent RNA helicase DDX3X	DDX3X	1755.080078125	2259.439453125
O00763	Acetyl-CoA carboxylase 2	ACACB	358.6797790527344	---
O14556	Glyceraldehyde-3-phosphate dehydrogenase, testis-specific	GAPDHS	1048.350341796875	---
O14639	Actin-binding LIM protein 1	ABLIM1	170.39892578125	261.66864013671875
O14745	Na(+)/H(+) exchange regulatory cofactor NHE-RF1	NHERF1	202.4254150390625	---
O14818	Proteasome subunit alpha type-7	PSMA7	817.8017578125	---
O14950	Myosin regulatory light chain 12B	MYL12B	1094.6268310546875	653.4012451171875
O14974	Protein phosphatase 1 regulatory subunit 12A	PPP1R12A	362.49005126953125	776.365966796875
O14979	Heterogeneous nuclear ribonucleoprotein D-like	HNRNPDL	362.0414733886719	538.7568359375
O15198	Mothers against decapentaplegic homolog 9	SMAD9	183.09251403808594	---
O15347	High mobility group protein B3	HMGB3	460.2663269042969	---
O43143	ATP-dependent RNA helicase DHX15	DHX15	368.67193603515625	912.6421508789062
O43169	Cytochrome b5 type B	CYB5B	309.3052673339844	665.5769653320312
O43251	RNA binding protein fox-1 homolog 2	RBFOX2	1642.865966796875	---
O43390	Heterogeneous nuclear ribonucleoprotein R	HNRNPR	140.0441131591797	572.4344482421875
O43707	Alpha-actinin-4	ACTN4	672.6566162109375	379.3634948730469
O43795	Unconventional myosin-Ib	MYO1B	898.0908203125	842.218017578125
O43809	Cleavage and polyadenylation specificity factor subunit 5	NUDT21	1176.7650146484375	---
O60218	Aldo-keto reductase family 1 member B10	AKR1B10	1355.0125732421875	701.1747436523438
O60506	Heterogeneous nuclear ribonucleoprotein Q	SYNCRIP	559.9607543945312	1615.9990234375
O60701	UDP-glucose 6-dehydrogenase	UGDH	850.997802734375	476.4671630859375
O60716	Catenin delta-1	CTNND1	264.90850830078125	300.5294494628906
O60762	Dolichol-phosphate mannosyltransferase subunit 1	DPM1	2920.3193359375	1712.537353515625
O60814	Histone H2B type 1-K	H2BC12	7730.7412109375	11461.29296875
O75170	Serine/threonine-protein phosphatase 6 regulatory subunit 2	PPP6R2	829.595458984375	---
O75223	Gamma-glutamylcyclotransferase	GGCT	138.623046875	208.27182006835938
O75369	Filamin-B	FLNB	617.6551513671875	605.0374755859375
O75390	Citrate synthase, mitochondrial	CS	367.43499755859375	---
O75449	Katanin p60 ATPase-containing subunit A1	KATNA1	3157.944091796875	3792.66015625
O75636	Ficolin-3	FCN3	406.665771484375	249.41592407226562
O75746	Electrogenic aspartate/glutamate antiporter SLC25A12, mitochondrial	SLC25A12	242.22747802734375	---
O75874	Isocitrate dehydrogenase [NADP] cytoplasmic	IDH1	299.1478576660156	---
O75882	Attractin	ATRN	282.8524475097656	---
O76031	ATP-dependent Clp protease ATP-binding subunit clpX-like, mitochondrial	CLPX	13629.1728515625	---
O94973	AP-2 complex subunit alpha-2	AP2A2	139.12478637695312	962.3140869140625
O95425	Supervillin	SVIL	183.08065795898438	217.12353515625
O95758	Polypyrimidine tract-binding protein 3	PTBP3	131.65728759765625	---
O95793	Double-stranded RNA-binding protein Staufen homolog 1	STAU1	131.3648681640625	322.5944519042969
O95985	DNA topoisomerase 3-beta-1	TOP3B	1476.185546875	---
P00338	L-lactate dehydrogenase A chain	LDHA	1449.6329345703125	717.3701782226562
P00352	Aldehyde dehydrogenase 1A1	ALDH1A1	3485.60205078125	2501.675048828125
P00390	Glutathione reductase, mitochondrial	GSR	615.1136474609375	---
P00403	Cytochrome c oxidase subunit 2	MT-CO2	689.003662109375	---
P00450	Ceruloplasmin	CP	10775.03125	13657.357421875
P00488	Coagulation factor XIII A chain	F13A1	166.86231994628906	---
P00505	Aspartate aminotransferase, mitochondrial	GOT2	482.9376220703125	---
P00558	Phosphoglycerate kinase 1	PGK1	257.94818115234375	277.5692138671875
P00734	Prothrombin	F2	3674.671142578125	3218.4814453125
P00736	Complement C1r subcomponent	C1R	146.03013610839844	132.7142791748047
P00738	Haptoglobin	HP	511.7472839355469	545.8856201171875
P00742	Coagulation factor X	F10	580.2849731445312	626.445556640625
P00746	Complement factor D	CFD	106.85501861572266	143.5921630859375
P00747	Plasminogen	PLG	3395.00439453125	2558.113525390625
P00748	Coagulation factor XII	F12	127.26313781738281	588.5532836914062
P00751	Complement factor B	CFB	4848.021484375	6920.73974609375
P01008	Antithrombin-III	SERPINC1	3023.81640625	2480.985107421875
P01009	Alpha-1-antitrypsin	SERPINA1	1618.9869384765625	2266.82568359375
P01011	Alpha-1-antichymotrypsin	SERPINA3	6137.75	11221.0927734375
P01019	Angiotensinogen	AGT	2991.885009765625	6832.80419921875
P01023	Alpha-2-macroglobulin	A2M	231.85301208496094	208.66128540039062
P01024	Complement C3	C3	14482.138671875	18079.146484375
P01031	Complement C5	C5	573.0293579101562	315.9320983886719
P01040	Cystatin-A	CSTA	1832.80078125	1654.989013671875
P01042	Kininogen-1	KNG1	5632.53564453125	5147.55615234375
P01833	Polymeric immunoglobulin receptor	PIGR	260.29034423828125	---
P01834	Immunoglobulin kappa constant	IGKC	5382.23388671875	1475.577880859375
P01857	Immunoglobulin heavy constant gamma 1	IGHG1	758.4830322265625	696.8226318359375
P01859	Immunoglobulin heavy constant gamma 2	IGHG2	245.8426055908203	---
P01876	Immunoglobulin heavy constant alpha 1	IGHA1	1184.057373046875	1487.269775390625
P01877	Immunoglobulin heavy constant alpha 2	IGHA2	1141.110595703125	2643.57470703125
P02533	Keratin, type I cytoskeletal 14	KRT14	12277.212890625	13297.71484375
P02538	Keratin, type II cytoskeletal 6A	KRT6A	24154.43359375	21485.5546875
P02545	Prelamin-A/C	LMNA	417.8163757324219	252.1440887451172
P02647	Apolipoprotein A-I	APOA1	21267.26953125	10489.5576171875
P02649	Apolipoprotein E	APOE	655.369873046875	487.2800598144531
P02652	Apolipoprotein A-II	APOA2	532.1558227539062	122.19813537597656
P02654	Apolipoprotein C-I	APOC1	1277.3311767578125	694.3663330078125
P02655	Apolipoprotein C-II	APOC2	730.8051147460938	857.5358276367188
P02656	Apolipoprotein C-III	APOC3	4892.7939453125	3792.6787109375
P02743	Serum amyloid P-component	APCS	2022.4110107421875	2640.38232421875
P02746	Complement C1q subcomponent subunit B	C1QB	879.7709350585938	712.1453857421875
P02747	Complement C1q subcomponent subunit C	C1QC	1967.8814697265625	6544.1220703125
P02749	Beta-2-glycoprotein 1	APOH	4567.54931640625	6547.1103515625
P02750	Leucine-rich alpha-2-glycoprotein	LRG1	1344.5057373046875	2154.896240234375
P02751	Fibronectin	FN1	2656.0810546875	1665.160888671875
P02753	Retinol-binding protein 4	RBP4	2103.310302734375	1592.460693359375
P02760	Protein AMBP	AMBP	218.56048583984375	452.45025634765625
P02765	Alpha-2-HS-glycoprotein	AHSG	6362.25830078125	3550.89501953125
P02766	Transthyretin	TTR	8473.576171875	15614.3603515625
P02768	Albumin	ALB	12646.751953125	7793.17041015625
P02774	Vitamin D-binding protein	GC	3348.49462890625	2775.0283203125
P02775	Platelet basic protein	PPBP	518.8569946289062	---
P02786	Transferrin receptor protein 1	TFRC	264.82379150390625	---
P02787	Serotransferrin	TF	1417.7943115234375	986.0992431640625
P02788	Lactotransferrin	LTF	489.5344543457031	626.4696655273438
P02790	Hemopexin	HPX	23106.18359375	27748.916015625
P03952	Plasma kallikrein	KLKB1	384.61981201171875	461.9559631347656
P04003	C4b-binding protein alpha chain	C4BPA	2299.87109375	1546.1318359375
P04004	Vitronectin	VTN	6985.16650390625	6788.126953125
P04040	Catalase	CAT	283.79718017578125	426.932861328125
P04075	Fructose-bisphosphate aldolase A	ALDOA	585.8034057617188	537.4030151367188
P04083	Annexin A1	ANXA1	1283.665283203125	591.8716430664062
P04114	Apolipoprotein B-100	APOB	1313.4249267578125	850.1815795898438
P04196	Histidine-rich glycoprotein	HRG	1822.8475341796875	853.8609008789062
P04217	Alpha-1B-glycoprotein	A1BG	3226.018310546875	3000.116943359375
P04259	Keratin, type II cytoskeletal 6B	KRT6B	108805.65625	22561.185546875
P04264	Keratin, type II cytoskeletal 1	KRT1	44606.43359375	101350.6328125
P04406	Glyceraldehyde-3-phosphate dehydrogenase	GAPDH	3606.19970703125	1989.2779541015625
P04792	Heat shock protein beta-1	HSPB1	766.0632934570312	1571.7613525390625
P04899	Guanine nucleotide-binding protein G(i) subunit alpha-2	GNAI2	675.3751220703125	---
P04908	Histone H2A type 1-B/E	H2AC4	316.5603942871094	---
P05089	Arginase-1	ARG1	952.2454833984375	747.3660278320312
P05091	Aldehyde dehydrogenase, mitochondrial	ALDH2	516.509521484375	---
P05109	Protein S100-A8	S100A8	973.1448974609375	1295.72607421875
P05141	ADP/ATP translocase 2	SLC25A5	9457.0615234375	12086.7490234375
P05155	Plasma protease C1 inhibitor	SERPING1	6094.73779296875	5987.365234375
P05156	Complement factor I	CFI	929.2886962890625	953.9387817382812
P05387	Large ribosomal subunit protein P2	RPLP2	633.77197265625	534.5812377929688
P05388	Large ribosomal subunit protein uL10	RPLP0	1987.32958984375	1693.78076171875
P05543	Thyroxine-binding globulin	SERPINA7	395.0874328613281	311.26715087890625
P05546	Heparin cofactor 2	SERPIND1	281.99432373046875	---
P05556	Integrin beta-1	ITGB1	167.11114501953125	---
P05783	Keratin, type I cytoskeletal 18	KRT18	268044.28125	133833.953125
P05787	Keratin, type II cytoskeletal 8	KRT8	130739.9609375	164669.875
P06312	Immunoglobulin kappa variable 4-1	IGKV4-1	365.3677062988281	---
P06396	Gelsolin	GSN	357.22021484375	234.41851806640625
P06454	Prothymosin alpha	PTMA	112.43434143066406	177.8723907470703
P06576	ATP synthase subunit beta, mitochondrial	ATP5F1B	1444.4456787109375	724.0651245117188
P06681	Complement C2	C2	692.007568359375	585.8087158203125
P06702	Protein S100-A9	S100A9	574.4149169921875	547.3143310546875
P06727	Apolipoprotein A-IV	APOA4	4583.67041015625	2061.43017578125
P06732	Creatine kinase M-type	CKM	121.20494842529297	---
P06733	Alpha-enolase	ENO1	1835.5072021484375	1980.884521484375
P06737	Glycogen phosphorylase, liver form	PYGL	144.85423278808594	---
P06744	Glucose-6-phosphate isomerase	GPI	291.8310546875	100.03372192382812
P06748	Nucleophosmin	NPM1	250.58306884765625	355.5585632324219
P06753	Tropomyosin alpha-3 chain	TPM3	3905.779052734375	2661.36181640625
P06899	Histone H2B type 1-J	H2BC11	511.08563232421875	350.8112487792969
P07099	Epoxide hydrolase 1	EPHX1	384.7276611328125	---
P07195	L-lactate dehydrogenase B chain	LDHB	865.5938110351562	526.1851196289062
P07225	Vitamin K-dependent protein S	PROS1	744.6416625976562	433.35986328125
P07237	Protein disulfide-isomerase	P4HB	346.2568664550781	371.3564453125
P07339	Cathepsin D	CTSD	1431.2308349609375	833.8125610351562
P07355	Annexin A2	ANXA2	6113.51318359375	2944.258544921875
P07437	Tubulin beta chain	TUBB	1396.21142578125	4074.475830078125
P07451	Carbonic anhydrase 3	CA3	622.4672241210938	498.1719665527344
P07737	Profilin-1	PFN1	417.52239990234375	297.49078369140625
P07900	Heat shock protein HSP 90-alpha	HSP90AA1	698.5393676757812	393.873291015625
P07910	Heterogeneous nuclear ribonucleoproteins C1/C2	HNRNPC	990.7930908203125	969.46484375
P07951	Tropomyosin beta chain	TPM2	10817.2353515625	9484.103515625
P08133	Annexin A6	ANXA6	199.9992218017578	---
P08185	Corticosteroid-binding globulin	SERPINA6	1017.3234252929688	---
P08195	Amino acid transporter heavy chain SLC3A2	SLC3A2	865.893310546875	---
P08238	Heat shock protein HSP 90-beta	HSP90AB1	2098.012451171875	1600.5098876953125
P08574	Cytochrome c1, heme protein, mitochondrial	CYC1	263.7248229980469	---
P08603	Complement factor H	CFH	4971.7431640625	5158.74853515625
P08670	Vimentin	VIM	3461.151123046875	4384.53515625
P08697	Alpha-2-antiplasmin	SERPINF2	593.4470825195312	---
P08708	Small ribosomal subunit protein eS17	RPS17	382.2339782714844	313.350341796875
P08729	Keratin, type II cytoskeletal 7	KRT7	90219.6328125	47427.26171875
P08758	Annexin A5	ANXA5	532.5466918945312	---
P08779	Keratin, type I cytoskeletal 16	KRT16	1596.59033203125	716.370361328125
P08865	Small ribosomal subunit protein uS2	RPSA	2372.04736328125	1438.69189453125
P09104	Gamma-enolase	ENO2	3681.971923828125	---
P09211	Glutathione S-transferase P	GSTP1	443.41375732421875	---
P09382	Galectin-1	LGALS1	266.28729248046875	---
P09493	Tropomyosin alpha-1 chain	TPM1	6173.65625	26354.814453125
P09496	Clathrin light chain A	CLTA	353.50225830078125	---
P09525	Annexin A4	ANXA4	1331.668701171875	---
P09543	2,3-cyclic-nucleotide 3-phosphodiesterase	CNP	105.26712799072266	---
P09601	Heme oxygenase 1	HMOX1	815.2469482421875	259.4229431152344
P09622	Dihydrolipoyl dehydrogenase, mitochondrial	DLD	219.8505401611328	---
P09651	Heterogeneous nuclear ribonucleoprotein A1	HNRNPA1	6270.08056640625	24828.501953125
P09871	Complement C1s subcomponent	C1S	430.0424499511719	315.5942077636719
P09874	Poly [ADP-ribose] polymerase 1	PARP1	672.0941772460938	492.8095397949219
P09936	Ubiquitin carboxyl-terminal hydrolase isozyme L1	UCHL1	353.44757080078125	---
P0C0L4	Complement C4-A	C4A	4206.400390625	3181.732177734375
P0C0L5	Complement C4-B	C4B	1082.4814453125	474.23736572265625
P0C0S5	Histone H2A.Z	H2AZ1	314.26190185546875	474.4427185058594
P0C7P0	CDGSH iron-sulfur domain-containing protein 3, mitochondrial	CISD3	212.0882568359375	228.53256225585938
P0CG47	Polyubiquitin-B	UBB	4785.1572265625	3887.1923828125
P0DMV8	Heat shock 70 kDa protein 1A	HSPA1A	5010.7841796875	9007.9609375
P0DP23	Calmodulin-1	CALM1	769.1461181640625	778.817626953125
P10412	Histone H1.4	H1-4	3840.743408203125	3602.494140625
P10599	Thioredoxin	TXN	944.4179077148438	404.0828552246094
P10809	60 kDa heat shock protein, mitochondrial	HSPD1	873.71044921875	641.5912475585938
P10909	Clusterin	CLU	2271.501953125	1427.0203857421875
P11021	Endoplasmic reticulum chaperone BiP	HSPA5	1251.3516845703125	1212.383544921875
P11142	Heat shock cognate 71 kDa protein	HSPA8	5472.46337890625	4516.1708984375
P11216	Glycogen phosphorylase, brain form	PYGB	232.9099578857422	---
P11387	DNA topoisomerase 1	TOP1	354.5563659667969	---
P11413	Glucose-6-phosphate 1-dehydrogenase	G6PD	1542.0511474609375	2296.4892578125
P11498	Pyruvate carboxylase, mitochondrial	PC	2504.748046875	4790.96728515625
P11586	C-1-tetrahydrofolate synthase, cytoplasmic	MTHFD1	306.25048828125	---
P11940	Polyadenylate-binding protein 1	PABPC1	2382.779541015625	3004.191162109375
P12081	Histidine--tRNA ligase, cytoplasmic	HARS1	771.289306640625	---
P12235	ADP/ATP translocase 1	SLC25A4	365.96429443359375	852.7445678710938
P12236	ADP/ATP translocase 3	SLC25A6	566.237548828125	469.6349182128906
P12273	Prolactin-inducible protein	PIP	4107.8125	2949.28173828125
P12814	Alpha-actinin-1	ACTN1	743.567626953125	531.0784301757812
P12956	X-ray repair cross-complementing protein 6	XRCC6	1990.91748046875	1403.41943359375
P13010	X-ray repair cross-complementing protein 5	XRCC5	1735.64404296875	750.0419921875
P13473	Lysosome-associated membrane glycoprotein 2	LAMP2	299.219482421875	---
P13489	Ribonuclease inhibitor	RNH1	353.5846862792969	---
P13639	Elongation factor 2	EEF2	857.5364990234375	432.4669189453125
P13645	Keratin, type I cytoskeletal 10	KRT10	47019.23828125	38730.6328125
P13646	Keratin, type I cytoskeletal 13	KRT13	4237.21142578125	254348.84375
P13647	Keratin, type II cytoskeletal 5	KRT5	5636.8369140625	8418.2080078125
P13667	Protein disulfide-isomerase A4	PDIA4	397.5257568359375	---
P13671	Complement component C6	C6	1777.0833740234375	744.8941040039062
P13797	Plastin-3	PLS3	305.4378662109375	620.462646484375
P13804	Electron transfer flavoprotein subunit alpha, mitochondrial	ETFA	6985.974609375	5931.66357421875
P14618	Pyruvate kinase PKM	PKM	1443.083740234375	868.9551391601562
P14625	Endoplasmin	HSP90B1	1145.427978515625	919.84716796875
P14868	Aspartate--tRNA ligase, cytoplasmic	DARS1	363.2139587402344	---
P14923	Junction plakoglobin	JUP	638.805908203125	590.7675170898438
P15090	Fatty acid-binding protein, adipocyte	FABP4	529.856689453125	688.3764038085938
P15121	Aldo-keto reductase family 1 member B1	AKR1B1	348.4852294921875	---
P15153	Ras-related C3 botulinum toxin substrate 2	RAC2	644.303955078125	---
P15259	Phosphoglycerate mutase 2	PGAM2	510.70330810546875	---
P15311	Ezrin	EZR	1564.8812255859375	811.15966796875
P15531	Nucleoside diphosphate kinase A	NME1	465.8675537109375	339.198486328125
P15559	NAD(P)H dehydrogenase [quinone] 1	NQO1	1712.82470703125	768.1192626953125
P15880	Small ribosomal subunit protein uS5	RPS2	1180.587646484375	1108.980712890625
P15924	Desmoplakin	DSP	611.6138916015625	581.1398315429688
P15927	Replication protein A 32 kDa subunit	RPA2	682.5435180664062	---
P16402	Histone H1.3	H1-3	1910.13818359375	976.7545776367188
P16403	Histone H1.2	H1-2	1202.01318359375	1154.16357421875
P16989	Y-box-binding protein 3	YBX3	288.7870788574219	529.11279296875
P17096	High mobility group protein HMG-I/HMG-Y	HMGA1	898.5198364257812	---
P17174	Aspartate aminotransferase, cytoplasmic	GOT1	862.8104248046875	2095.30517578125
P17844	Probable ATP-dependent RNA helicase DDX5	DDX5	2396.747314453125	4830.5029296875
P17980	26S proteasome regulatory subunit 6A	PSMC3	266.8092956542969	---
P17987	T-complex protein 1 subunit alpha	TCP1	527.2922973632812	---
P18124	Large ribosomal subunit protein uL30	RPL7	1322.777587890625	1128.828125
P18206	Vinculin	VCL	184.4853057861328	---
P18621	Large ribosomal subunit protein uL22	RPL17	3435.08837890625	1637.352783203125
P19013	Keratin, type II cytoskeletal 4	KRT4	455.57147216796875	---
P19338	Nucleolin	NCL	1681.268798828125	4255.7109375
P19404	NADH dehydrogenase [ubiquinone] flavoprotein 2, mitochondrial	NDUFV2	202.08689880371094	---
P19652	Alpha-1-acid glycoprotein 2	ORM2	243.42474365234375	---
P19823	Inter-alpha-trypsin inhibitor heavy chain H2	ITIH2	930.6599731445312	712.3834228515625
P19827	Inter-alpha-trypsin inhibitor heavy chain H1	ITIH1	623.7049560546875	215.8210906982422
P20042	Eukaryotic translation initiation factor 2 subunit 2	EIF2S2	336.0810546875	---
P20339	Ras-related protein Rab-5A	RAB5A	922.1591796875	---
P20340	Ras-related protein Rab-6A	RAB6A	1187.018310546875	---
P20810	Calpastatin	CAST	346.69287109375	---
P21333	Filamin-A	FLNA	1130.698974609375	1036.11962890625
P21796	Non-selective voltage-gated ion channel VDAC1	VDAC1	450.0220947265625	1420.8897705078125
P21980	Protein-glutamine gamma-glutamyltransferase 2	TGM2	1109.494873046875	---
P22087	rRNA 2-O-methyltransferase fibrillarin	FBL	678.4451904296875	424.30072021484375
P22314	Ubiquitin-like modifier-activating enzyme 1	UBA1	305.57525634765625	---
P22352	Glutathione peroxidase 3	GPX3	520.6402587890625	330.348388671875
P22392	Nucleoside diphosphate kinase B	NME2	209.90223693847656	---
P22626	Heterogeneous nuclear ribonucleoproteins A2/B1	HNRNPA2B1	9035.0947265625	13619.791015625
P22695	Cytochrome b-c1 complex subunit 2, mitochondrial	UQCRC2	121.12063598632812	---
P22735	Protein-glutamine gamma-glutamyltransferase K	TGM1	257.1836853027344	---
P22792	Carboxypeptidase N subunit 2	CPN2	225.05471801757812	262.6300048828125
P23246	Splicing factor, proline- and glutamine-rich	SFPQ	1864.162353515625	1150.0205078125
P23396	Small ribosomal subunit protein uS3	RPS3	13002.5302734375	2658.15673828125
P23526	Adenosylhomocysteinase	AHCY	1394.5911865234375	229.5721435546875
P23528	Cofilin-1	CFL1	1178.9371337890625	892.4506225585938
P24534	Elongation factor 1-beta	EEF1B2	241.88214111328125	---
P24752	Acetyl-CoA acetyltransferase, mitochondrial	ACAT1	397.8455505371094	---
P25189	Myelin protein P0	MPZ	578.5263671875	---
P25311	Zinc-alpha-2-glycoprotein	AZGP1	2346.260009765625	2590.169189453125
P25705	ATP synthase subunit alpha, mitochondrial	ATP5F1A	13535.376953125	8298.3369140625
P25786	Proteasome subunit alpha type-1	PSMA1	152.88046264648438	---
P25788	Proteasome subunit alpha type-3	PSMA3	292.3582458496094	---
P25789	Proteasome subunit alpha type-4	PSMA4	233.88328552246094	---
P26038	Moesin	MSN	340.574951171875	---
P26368	Splicing factor U2AF 65 kDa subunit	U2AF2	2041.0816650390625	262.93914794921875
P26373	Large ribosomal subunit protein eL13	RPL13	2329.33740234375	1656.068603515625
P26599	Polypyrimidine tract-binding protein 1	PTBP1	806.541015625	271.2556457519531
P26641	Elongation factor 1-gamma	EEF1G	575.6631469726562	893.8776245117188
P27169	Serum paraoxonase/arylesterase 1	PON1	364.32855224609375	162.39544677734375
P27348	14-3-3 protein theta	YWHAQ	450.5845947265625	285.2533264160156
P27482	Calmodulin-like protein 3	CALML3	251.58468627929688	---
P27635	Large ribosomal subunit protein uL16	RPL10	3094.8076171875	2346.317626953125
P27694	Replication protein A 70 kDa DNA-binding subunit	RPA1	3861.2568359375	---
P27797	Calreticulin	CALR	631.9026489257812	377.1422119140625
P27824	Calnexin	CANX	1763.1744384765625	---
P28074	Proteasome subunit beta type-5	PSMB5	222.9257354736328	---
P28482	Mitogen-activated protein kinase 1	MAPK1	338.2021179199219	---
P29372	DNA-3-methyladenine glycosylase	MPG	611.601318359375	---
P29401	Transketolase	TKT	529.3258666992188	570.5369262695312
P29508	Serpin B3	SERPINB3	1345.73095703125	926.3994750976562
P29558	RNA-binding motif, single-stranded-interacting protein 1	RBMS1	605.3545532226562	468.0369567871094
P29692	Elongation factor 1-delta	EEF1D	935.3113403320312	---
P30041	Peroxiredoxin-6	PRDX6	637.177734375	---
P30048	Thioredoxin-dependent peroxide reductase, mitochondrial	PRDX3	165.01988220214844	---
P30050	Large ribosomal subunit protein uL11	RPL12	306.5611572265625	307.457275390625
P30101	Protein disulfide-isomerase A3	PDIA3	775.1328125	348.3996887207031
P30153	Serine/threonine-protein phosphatase 2A 65 kDa regulatory subunit A alpha isoform	PPP2R1A	224.20074462890625	---
P30740	Leukocyte elastase inhibitor	SERPINB1	362.6880187988281	---
P30838	Aldehyde dehydrogenase, dimeric NADP-preferring	ALDH3A1	686.6235961914062	348.65045166015625
P31025	Lipocalin-1	LCN1	2638.618408203125	1900.7877197265625
P31040	Succinate dehydrogenase [ubiquinone] flavoprotein subunit, mitochondrial	SDHA	1526.7293701171875	---
P31151	Protein S100-A7	S100A7	883.6986694335938	1085.0223388671875
P31153	S-adenosylmethionine synthase isoform type-2	MAT2A	410.8472900390625	---
P31327	Carbamoyl-phosphate synthase [ammonia], mitochondrial	CPS1	863.5167846679688	713.6175537109375
P31483	Cytotoxic granule associated RNA binding protein TIA1	TIA1	832.79931640625	---
P31689	DnaJ homolog subfamily A member 1	DNAJA1	192.3513641357422	---
P31939	Bifunctional purine biosynthesis protein ATIC	ATIC	189.41378784179688	---
P31942	Heterogeneous nuclear ribonucleoprotein H3	HNRNPH3	540.0294799804688	422.2929382324219
P31943	Heterogeneous nuclear ribonucleoprotein H	HNRNPH1	1558.562744140625	3778.827880859375
P31944	Caspase-14	CASP14	196.34349060058594	446.27154541015625
P31948	Stress-induced-phosphoprotein 1	STIP1	340.3897399902344	244.36856079101562
P32969	Large ribosomal subunit protein uL6	RPL9	1271.94873046875	530.0587158203125
P34897	Serine hydroxymethyltransferase, mitochondrial	SHMT2	400.67822265625	---
P34931	Heat shock 70 kDa protein 1-like	HSPA1L	2125.04345703125	---
P34932	Heat shock 70 kDa protein 4	HSPA4	826.9942016601562	---
P35232	Prohibitin 1	PHB1	557.804931640625	---
P35244	Replication protein A 14 kDa subunit	RPA3	294.228759765625	---
P35268	Large ribosomal subunit protein eL22	RPL22	388.2991638183594	---
P35527	Keratin, type I cytoskeletal 9	KRT9	15867.4560546875	13610.7275390625
P35542	Serum amyloid A-4 protein	SAA4	713.372802734375	475.02276611328125
P35579	Myosin-9	MYH9	400.3482666015625	385.26171875
P35637	RNA-binding protein FUS	FUS	529.5953369140625	822.3006591796875
P35858	Insulin-like growth factor-binding protein complex acid labile subunit	IGFALS	599.1835327148438	---
P35908	Keratin, type II cytoskeletal 2 epidermal	KRT2	33135.16015625	49540.453125
P35998	26S proteasome regulatory subunit 7	PSMC2	181.44168090820312	---
P36542	ATP synthase subunit gamma, mitochondrial	ATP5F1C	382.9116516113281	355.4634094238281
P36578	Large ribosomal subunit protein uL4	RPL4	1847.021728515625	1553.852294921875
P36873	Serine/threonine-protein phosphatase PP1-gamma catalytic subunit	PPP1CC	482.0137939453125	---
P36955	Pigment epithelium-derived factor	SERPINF1	1394.9085693359375	1000.1061401367188
P37802	Transgelin-2	TAGLN2	617.6410522460938	359.7932434082031
P37837	Transaldolase	TALDO1	950.027587890625	---
P38159	RNA-binding motif protein, X chromosome	RBMX	504.74981689453125	4298.4365234375
P38646	Stress-70 protein, mitochondrial	HSPA9	1193.0645751953125	988.4098510742188
P38919	Eukaryotic initiation factor 4A-III	EIF4A3	420.5869140625	246.3092498779297
P39019	Small ribosomal subunit protein eS19	RPS19	1231.0286865234375	1157.534423828125
P39023	Large ribosomal subunit protein uL3	RPL3	308.9795227050781	233.78619384765625
P39656	Dolichyl-diphosphooligosaccharide--protein glycosyltransferase 48 kDa subunit	DDOST	538.009765625	---
P40227	T-complex protein 1 subunit zeta	CCT6A	128.35072326660156	168.05917358398438
P40429	Large ribosomal subunit protein uL13	RPL13A	725.4407958984375	761.759033203125
P40925	Malate dehydrogenase, cytoplasmic	MDH1	199.673583984375	---
P40926	Malate dehydrogenase, mitochondrial	MDH2	293.82757568359375	236.8958740234375
P40939	Trifunctional enzyme subunit alpha, mitochondrial	HADHA	262.61090087890625	247.613525390625
P42166	Lamina-associated polypeptide 2, isoform alpha	TMPO	684.514892578125	---
P42285	Exosome RNA helicase MTR4	MTREX	2900.201171875	---
P42330	Aldo-keto reductase family 1 member C3	AKR1C3	610.6165771484375	---
P42704	Leucine-rich PPR motif-containing protein, mitochondrial	LRPPRC	260.88568115234375	---
P42766	Large ribosomal subunit protein uL29	RPL35	2999.614501953125	631.4681396484375
P43251	Biotinidase	BTD	316.6549377441406	---
P43652	Afamin	AFM	1247.8719482421875	1213.8941650390625
P46776	Large ribosomal subunit protein uL15	RPL27A	5061.2685546875	4619.75732421875
P46777	Large ribosomal subunit protein uL18	RPL5	425.5338134765625	160.21136474609375
P46778	Large ribosomal subunit protein eL21	RPL21	321.501953125	267.38677978515625
P46779	Large ribosomal subunit protein eL28	RPL28	406.72540283203125	392.9736022949219
P46781	Small ribosomal subunit protein uS4	RPS9	1649.45166015625	1739.8211669921875
P46782	Small ribosomal subunit protein uS7	RPS5	1351.71240234375	973.1234130859375
P46783	Small ribosomal subunit protein eS10	RPS10	1091.9571533203125	442.376953125
P46940	Ras GTPase-activating-like protein IQGAP1	IQGAP1	158.4634552001953	---
P47755	F-actin-capping protein subunit alpha-2	CAPZA2	587.9598388671875	3102.328857421875
P47756	F-actin-capping protein subunit beta	CAPZB	418.4434814453125	---
P47914	Large ribosomal subunit protein eL29	RPL29	1257.67333984375	1648.3719482421875
P47929	Galectin-7	LGALS7	53.60401153564453	---
P48047	ATP synthase subunit O, mitochondrial	ATP5PO	414.6180419921875	---
P49368	T-complex protein 1 subunit gamma	CCT3	538.987060546875	346.88299560546875
P49411	Elongation factor Tu, mitochondrial	TUFM	481.9037780761719	---
P49748	Very long-chain specific acyl-CoA dehydrogenase, mitochondrial	ACADVL	153.2613525390625	---
P49790	Nuclear pore complex protein Nup153	NUP153	252.55050659179688	---
P49915	GMP synthase [glutamine-hydrolyzing]	GMPS	186.7987823486328	---
P49916	DNA ligase 3	LIG3	375.9223937988281	---
P50395	Rab GDP dissociation inhibitor beta	GDI2	436.5127868652344	---
P50402	Emerin	EMD	152.8112335205078	---
P50416	Carnitine O-palmitoyltransferase 1, liver isoform	CPT1A	308.41766357421875	---
P50914	Large ribosomal subunit protein eL14	RPL14	1454.573486328125	3145.44482421875
P50990	T-complex protein 1 subunit theta	CCT8	475.7656555175781	---
P50991	T-complex protein 1 subunit delta	CCT4	359.22637939453125	---
P51149	Ras-related protein Rab-7a	RAB7A	773.2230834960938	---
P51648	Aldehyde dehydrogenase family 3 member A2	ALDH3A2	368.92919921875	---
P51786	Zinc finger protein 157	ZNF157	280.03839111328125	---
P51857	Aldo-keto reductase family 1 member D1	AKR1D1	1450.184814453125	---
P51884	Lumican	LUM	1143.7186279296875	520.8018798828125
P51991	Heterogeneous nuclear ribonucleoprotein A3	HNRNPA3	1465.6165771484375	4507.52001953125
P52209	6-phosphogluconate dehydrogenase, decarboxylating	PGD	718.6292724609375	377.74090576171875
P52272	Heterogeneous nuclear ribonucleoprotein M	HNRNPM	14701.150390625	5066.68359375
P52565	Rho GDP-dissociation inhibitor 1	ARHGDIA	367.49249267578125	---
P52597	Heterogeneous nuclear ribonucleoprotein F	HNRNPF	275.5664367675781	574.5868530273438
P52895	Aldo-keto reductase family 1 member C2	AKR1C2	1195.7261962890625	453.75946044921875
P52907	F-actin-capping protein subunit alpha-1	CAPZA1	170.64920043945312	208.79847717285156
P53007	Tricarboxylate transport protein, mitochondrial	SLC25A1	1481.306884765625	1379.43603515625
P53396	ATP-citrate synthase	ACLY	707.3738403320312	324.7257080078125
P53597	Succinate--CoA ligase [ADP/GDP-forming] subunit alpha, mitochondrial	SUCLG1	582.9942626953125	902.7879638671875
P53999	Activated RNA polymerase II transcriptional coactivator p15	SUB1	1413.1087646484375	---
P54132	RecQ-like DNA helicase BLM	BLM	489.2015380859375	---
P54136	Arginine--tRNA ligase, cytoplasmic	RARS1	611.9976196289062	222.0604248046875
P54652	Heat shock-related 70 kDa protein 2	HSPA2	410.0433654785156	270.991455078125
P54727	UV excision repair protein RAD23 homolog B	RAD23B	226.439208984375	---
P54819	Adenylate kinase 2, mitochondrial	AK2	265.4932861328125	---
P54868	Hydroxymethylglutaryl-CoA synthase, mitochondrial	HMGCS2	1437.384033203125	---
P55072	Transitional endoplasmic reticulum ATPase	VCP	1113.4051513671875	---
P55084	Trifunctional enzyme subunit beta, mitochondrial	HADHB	606.4291381835938	791.5413208007812
P55795	Heterogeneous nuclear ribonucleoprotein H2	HNRNPH2	720.2508544921875	584.427001953125
P55884	Eukaryotic translation initiation factor 3 subunit B	EIF3B	259.3175964355469	---
P57088	Transmembrane protein 33	TMEM33	327.2681884765625	---
P60174	Triosephosphate isomerase	TPI1	278.8179626464844	256.0157165527344
P60660	Myosin light polypeptide 6	MYL6	194.23696899414062	567.2896118164062
P60709	Actin, cytoplasmic 1	ACTB	52679.96484375	46891.4609375
P60866	Small ribosomal subunit protein uS10	RPS20	440.4740295410156	597.6444091796875
P60900	Proteasome subunit alpha type-6	PSMA6	221.73912048339844	---
P61204	ADP-ribosylation factor 3	ARF3	297.61285400390625	---
P61247	Small ribosomal subunit protein eS1	RPS3A	194.05313110351562	231.87359619140625
P61254	Large ribosomal subunit protein uL24	RPL26	1991.56298828125	1320.9527587890625
P61313	Large ribosomal subunit protein eL15	RPL15	370.3371276855469	---
P61353	Large ribosomal subunit protein eL27	RPL27	1506.6490478515625	681.176025390625
P61626	Lysozyme C	LYZ	11871.33984375	1830.349365234375
P61978	Heterogeneous nuclear ribonucleoprotein K	HNRNPK	1621.1712646484375	3835.423583984375
P61981	14-3-3 protein gamma	YWHAG	305.3130187988281	---
P62081	Small ribosomal subunit protein eS7	RPS7	776.7844848632812	5502.11376953125
P62191	26S proteasome regulatory subunit 4	PSMC1	407.9714660644531	---
P62195	26S proteasome regulatory subunit 8	PSMC5	1583.4111328125	---
P62241	Small ribosomal subunit protein eS8	RPS8	1436.176513671875	1893.2139892578125
P62249	Small ribosomal subunit protein uS9	RPS16	1460.998779296875	972.6693725585938
P62258	14-3-3 protein epsilon	YWHAE	303.66046142578125	---
P62263	Small ribosomal subunit protein uS11	RPS14	1115.0389404296875	1062.62548828125
P62266	Small ribosomal subunit protein uS12	RPS23	342.81854248046875	556.9849853515625
P62269	Small ribosomal subunit protein uS13	RPS18	6486.75146484375	4826.55810546875
P62277	Small ribosomal subunit protein uS15	RPS13	2773.3212890625	2023.202392578125
P62280	Small ribosomal subunit protein uS17	RPS11	1162.6798095703125	2578.271728515625
P62424	Large ribosomal subunit protein eL8	RPL7A	538.6403198242188	558.5906982421875
P62495	Eukaryotic peptide chain release factor subunit 1	ETF1	239.96890258789062	---
P62701	Small ribosomal subunit protein eS4, X isoform	RPS4X	3430.77587890625	3005.364990234375
P62736	Actin, aortic smooth muscle	ACTA2	3164.291259765625	2127.61865234375
P62745	Rho-related GTP-binding protein RhoB	RHOB	552.0964965820312	---
P62750	Large ribosomal subunit protein uL23	RPL23A	1495.61279296875	1650.2420654296875
P62753	Small ribosomal subunit protein eS6	RPS6	3176.523681640625	1531.3802490234375
P62805	Histone H4	H4C1	2311.169189453125	3326.728515625
P62826	GTP-binding nuclear protein Ran	RAN	3060.583984375	---
P62829	Large ribosomal subunit protein uL14	RPL23	456.9869689941406	345.081787109375
P62847	Small ribosomal subunit protein eS24	RPS24	389.02886962890625	329.8581237792969
P62851	Small ribosomal subunit protein eS25	RPS25	2041.5135498046875	2015.8372802734375
P62861	Ubiquitin-like FUBI-ribosomal protein eS30 fusion protein	FAU	247.38536071777344	1470.34765625
P62906	Large ribosomal subunit protein uL1	RPL10A	502.75396728515625	191.25411987304688
P62913	Large ribosomal subunit protein uL5	RPL11	9550.900390625	1486.39111328125
P62917	Large ribosomal subunit protein uL2	RPL8	107.3282470703125	149.57769775390625
P62937	Peptidyl-prolyl cis-trans isomerase A	PPIA	1373.7353515625	581.34130859375
P63104	14-3-3 protein zeta/delta	YWHAZ	299.4451599121094	173.3721923828125
P63208	S-phase kinase-associated protein 1	SKP1	114.71859741210938	---
P63241	Eukaryotic translation initiation factor 5A-1	EIF5A	397.646240234375	---
P63244	Small ribosomal subunit protein RACK1	RACK1	2216.431640625	1451.96533203125
P63261	Actin, cytoplasmic 2	ACTG1	789.2233276367188	---
P67809	Y-box-binding protein 1	YBX1	1027.0277099609375	388.7366943359375
P67936	Tropomyosin alpha-4 chain	TPM4	1143.133544921875	355.0254821777344
P68104	Elongation factor 1-alpha 1	EEF1A1	5172.138671875	4263.9287109375
P68363	Tubulin alpha-1B chain	TUBA1B	4581.4150390625	4093.12841796875
P68366	Tubulin alpha-4A chain	TUBA4A	360.9858703613281	180.3032684326172
P68371	Tubulin beta-4B chain	TUBB4B	2881.065673828125	2200.65283203125
P68871	Hemoglobin subunit beta	HBB	22787.283203125	2877.953369140625
P69905	Hemoglobin subunit alpha	HBA1	4205.193359375	1648.96630859375
P78371	T-complex protein 1 subunit beta	CCT2	388.208984375	---
P80108	Phosphatidylinositol-glycan-specific phospholipase D	GPLD1	121.25084686279297	---
P80723	Brain acid soluble protein 1	BASP1	110.43661499023438	---
P81605	Dermcidin	DCD	1396.55029296875	1500.10400390625
P83111	Serine beta-lactamase-like protein LACTB, mitochondrial	LACTB	225.77767944335938	211.07846069335938
P83731	Large ribosomal subunit protein eL24	RPL24	1957.79248046875	1729.1865234375
P84098	Large ribosomal subunit protein eL19	RPL19	383.99755859375	525.7427368164062
P84103	Serine/arginine-rich splicing factor 3	SRSF3	1250.3538818359375	2245.568115234375
P98179	RNA-binding protein 3	RBM3	323.9594421386719	350.5478515625
Q00059	Transcription factor A, mitochondrial	TFAM	1001.4598999023438	413.34381103515625
Q00325	Solute carrier family 25 member 3	SLC25A3	453.44171142578125	522.6981201171875
Q00577	Transcriptional activator protein Pur-alpha	PURA	2265.176025390625	263.6836853027344
Q00610	Clathrin heavy chain 1	CLTC	767.8193359375	926.4660034179688
Q00839	Heterogeneous nuclear ribonucleoprotein U	HNRNPU	6973.68896484375	3552.065185546875
Q01081	Splicing factor U2AF 35 kDa subunit	U2AF1	1235.13671875	---
Q01082	Spectrin beta chain, non-erythrocytic 1	SPTBN1	175.95460510253906	---
Q01085	Nucleolysin TIAR	TIAL1	6120.9541015625	---
Q01813	ATP-dependent 6-phosphofructokinase, platelet type	PFKP	232.21994018554688	213.222900390625
Q01844	RNA-binding protein EWS	EWSR1	489.09735107421875	1607.6646728515625
Q02413	Desmoglein-1	DSG1	454.3498840332031	773.84228515625
Q02878	Large ribosomal subunit protein eL6	RPL6	1017.3213500976562	1816.200439453125
Q02978	Mitochondrial 2-oxoglutarate/malate carrier protein	SLC25A11	185.77796936035156	---
Q03591	Complement factor H-related protein 1	CFHR1	508.41094970703125	657.6229248046875
Q04695	Keratin, type I cytoskeletal 17	KRT17	1188.4617919921875	390.1134948730469
Q04828	Aldo-keto reductase family 1 member C1	AKR1C1	411.2813415527344	517.8435668945312
Q04837	Single-stranded DNA-binding protein, mitochondrial	SSBP1	2113.597412109375	127.72979736328125
Q05639	Elongation factor 1-alpha 2	EEF1A2	5842.10498046875	---
Q05682	Caldesmon	CALD1	355.2870788574219	---
Q06187	Tyrosine-protein kinase BTK	BTK	62.73174285888672	---
Q06323	Proteasome activator complex subunit 1	PSME1	290.0058898925781	---
Q06830	Peroxiredoxin-1	PRDX1	977.7838134765625	1097.146728515625
Q07020	Large ribosomal subunit protein eL18	RPL18	1206.6044921875	710.025146484375
Q07021	Complement component 1 Q subcomponent-binding protein, mitochondrial	C1QBP	289.2657775878906	---
Q07065	Cytoskeleton-associated protein 4	CKAP4	372.872314453125	324.9316711425781
Q07666	KH domain-containing, RNA-binding, signal transduction-associated protein 1	KHDRBS1	430.86285400390625	410.0992126464844
Q07955	Serine/arginine-rich splicing factor 1	SRSF1	666.9851684570312	4272.8828125
Q07973	1,25-dihydroxyvitamin D(3) 24-hydroxylase, mitochondrial	CYP24A1	2360.720947265625	1094.1326904296875
Q08188	Protein-glutamine gamma-glutamyltransferase E	TGM3	326.3050537109375	280.1885986328125
Q08380	Galectin-3-binding protein	LGALS3BP	613.7598876953125	884.0471801757812
Q08554	Desmocollin-1	DSC1	391.4242248535156	341.9957580566406
Q09028	Histone-binding protein RBBP4	RBBP4	237.88613891601562	---
Q09666	Neuroblast differentiation-associated protein AHNAK	AHNAK	569.56982421875	---
Q10471	Polypeptide N-acetylgalactosaminyltransferase 2	GALNT2	118.95582580566406	---
Q12797	Aspartyl/asparaginyl beta-hydroxylase	ASPH	651.5111694335938	1278.871337890625
Q12905	Interleukin enhancer-binding factor 2	ILF2	520.6893310546875	592.6304931640625
Q12906	Interleukin enhancer-binding factor 3	ILF3	1104.292236328125	979.3096313476562
Q12931	Heat shock protein 75 kDa, mitochondrial	TRAP1	2685.896240234375	17434.8359375
Q13148	TAR DNA-binding protein 43	TARDBP	930.3283081054688	---
Q13151	Heterogeneous nuclear ribonucleoprotein A0	HNRNPA0	1155.946044921875	1552.6771240234375
Q13162	Peroxiredoxin-4	PRDX4	2549.851318359375	---
Q13232	Nucleoside diphosphate kinase 3	NME3	986.35107421875	---
Q13263	Transcription intermediary factor 1-beta	TRIM28	206.1060791015625	---
Q13283	Ras GTPase-activating protein-binding protein 1	G3BP1	2605.763427734375	800.2236328125
Q13310	Polyadenylate-binding protein 4	PABPC4	258.5923156738281	294.3839416503906
Q13472	DNA topoisomerase 3-alpha	TOP3A	721.0517578125	---
Q13509	Tubulin beta-3 chain	TUBB3	1111.186767578125	2022.1455078125
Q13790	Apolipoprotein F	APOF	468.25933837890625	---
Q13813	Spectrin alpha chain, non-erythrocytic 1	SPTAN1	41.7833366394043	---
Q13838	Spliceosome RNA helicase DDX39B	DDX39B	208.0345916748047	---
Q13867	Bleomycin hydrolase	BLMH	501.5279846191406	---
Q14011	Cold-inducible RNA-binding protein	CIRBP	940.434814453125	855.8124389648438
Q14103	Heterogeneous nuclear ribonucleoprotein D0	HNRNPD	1753.97119140625	774.74755859375
Q14145	Kelch-like ECH-associated protein 1	KEAP1	615.1953735351562	---
Q14244	Ensconsin	MAP7	1015.1824951171875	410.1121826171875
Q14257	Reticulocalbin-2	RCN2	133.79800415039062	169.29356384277344
Q14289	Protein-tyrosine kinase 2-beta	PTK2B	235.59014892578125	---
Q14444	Caprin-1	CAPRIN1	1628.3504638671875	657.9733276367188
Q14527	Helicase-like transcription factor	HLTF	11023.421875	---
Q14624	Inter-alpha-trypsin inhibitor heavy chain H4	ITIH4	1519.2130126953125	901.0687866210938
Q14651	Plastin-1	PLS1	746.8049926757812	454.99114990234375
Q14694	Ubiquitin carboxyl-terminal hydrolase 10	USP10	1557.2967529296875	---
Q14697	Neutral alpha-glucosidase AB	GANAB	1609.058837890625	---
Q14703	Membrane-bound transcription factor site-1 protease	MBTPS1	180.03378295898438	---
Q14764	Major vault protein	MVP	71.8246078491211	34.61895751953125
Q14847	LIM and SH3 domain protein 1	LASP1	389.0803527832031	---
Q14914	Prostaglandin reductase 1	PTGR1	205.2064666748047	---
Q15046	Lysine--tRNA ligase	KARS1	185.26171875	---
Q15084	Protein disulfide-isomerase A6	PDIA6	931.3292846679688	427.3690490722656
Q15149	Plectin	PLEC	8121.8701171875	10335.8291015625
Q15165	Serum paraoxonase/arylesterase 2	PON2	618.66845703125	459.4203186035156
Q15233	Non-POU domain-containing octamer-binding protein	NONO	833.123291015625	1727.7769775390625
Q15286	Ras-related protein Rab-35	RAB35	3134.39208984375	---
Q15365	Poly(rC)-binding protein 1	PCBP1	1196.251220703125	303.8922119140625
Q15366	Poly(rC)-binding protein 2	PCBP2	224.31466674804688	---
Q15434	RNA-binding motif, single-stranded-interacting protein 2	RBMS2	1284.4351806640625	---
Q15517	Corneodesmosin	CDSN	520.1192626953125	---
Q15637	Splicing factor 1	SF1	507.5475158691406	350.1477355957031
Q15691	Microtubule-associated protein RP/EB family member 1	MAPRE1	147.75509643554688	---
Q15717	ELAV-like protein 1	ELAVL1	607.6052856445312	---
Q16610	Extracellular matrix protein 1	ECM1	360.2684020996094	448.08245849609375
Q16629	Serine/arginine-rich splicing factor 7	SRSF7	544.2706909179688	2272.248046875
Q16643	Drebrin	DBN1	1169.715576171875	1513.8251953125
Q16881	Thioredoxin reductase 1, cytoplasmic	TXNRD1	201.1368408203125	---
Q16891	MICOS complex subunit MIC60	IMMT	739.7062377929688	648.197265625
Q1KMD3	Heterogeneous nuclear ribonucleoprotein U-like protein 2	HNRNPUL2	1261.511962890625	581.2445068359375
Q3KQU3	MAP7 domain-containing protein 1	MAP7D1	955.8998413085938	---
Q3LXA3	Triokinase/FMN cyclase	TKFC	28.463119506835938	---
Q53GQ0	Very-long-chain 3-oxoacyl-CoA reductase	HSD17B12	335.406005859375	---
Q53H12	Acylglycerol kinase, mitochondrial	AGK	1215.4749755859375	722.7022705078125
Q5D862	Filaggrin-2	FLG2	258.237060546875	213.80111694335938
Q5EB52	Mesoderm-specific transcript homolog protein	MEST	495.1432800292969	---
Q5VTE6	Protein angel homolog 2	ANGEL2	89.76119995117188	---
Q6KB66	Keratin, type II cytoskeletal 80	KRT80	239.6495361328125	377.877197265625
Q6NYC8	Phostensin	PPP1R18	441.8607482910156	---
Q6NZI2	Caveolae-associated protein 1	CAVIN1	249.7879638671875	170.6617889404297
Q6NZY4	Zinc finger CCHC domain-containing protein 8	ZCCHC8	5431.6083984375	---
Q6PIY7	Poly(A) RNA polymerase GLD2	TENT2	115.13050079345703	---
Q6S8J3	POTE ankyrin domain family member E	POTEE	172.3457794189453	4346.1162109375
Q6WCQ1	Myosin phosphatase Rho-interacting protein	MPRIP	1147.572021484375	1312.403564453125
Q7Z794	Keratin, type II cytoskeletal 1b	KRT77	692.0819702148438	581.7700805664062
Q86U42	Polyadenylate-binding protein 2	PABPN1	1516.0955810546875	1476.0758056640625
Q86V81	THO complex subunit 4	ALYREF	362.77984619140625	1238.4801025390625
Q86Y46	Keratin, type II cytoskeletal 73	KRT73	1648.60546875	1205.1317138671875
Q86YZ3	Hornerin	HRNR	477.888671875	1206.451171875
Q8IUQ0	Clavesin-1	CLVS1	686.9068603515625	---
Q8IVT2	Mitotic interactor and substrate of PLK1	MISP	2633.074951171875	2760.39697265625
Q8IW75	Serpin A12	SERPINA12	133.52859497070312	204.98794555664062
Q8N1N4	Keratin, type II cytoskeletal 78	KRT78	16378.931640625	14806.48046875
Q8NC51	SERPINE1 mRNA-binding protein 1	SERBP1	603.9531860351562	436.6845703125
Q8NCA5	Protein FAM98A	FAM98A	265.56268310546875	1135.25048828125
Q8ND30	Liprin-beta-2	PPFIBP2	642.5009765625	---
Q8ND56	Protein LSM14 homolog A	LSM14A	157.6376953125	400.9906005859375
Q8TAE8	Large ribosomal subunit protein mL64	GADD45GIP1	1528.056884765625	767.1812133789062
Q8TD08	Mitogen-activated protein kinase 15	MAPK15	451.771484375	---
Q8WVM8	Sec1 family domain-containing protein 1	SCFD1	130.12979125976562	---
Q8WVV4	Protein POF1B	POF1B	380.96759033203125	---
Q92499	ATP-dependent RNA helicase DDX1	DDX1	2571.862548828125	1123.01953125
Q92522	Histone H1.10	H1-10	389.7986145019531	235.59938049316406
Q92615	La-related protein 4B	LARP4B	300.3368225097656	166.42660522460938
Q92804	TATA-binding protein-associated factor 2N	TAF15	1620.6881103515625	1203.9171142578125
Q92841	Probable ATP-dependent RNA helicase DDX17	DDX17	430.00433349609375	1313.186279296875
Q92945	Far upstream element-binding protein 2	KHSRP	263.671630859375	266.33062744140625
Q92973	Transportin-1	TNPO1	212.8343048095703	---
Q969S9	Ribosome-releasing factor 2, mitochondrial	GFM2	447.3799743652344	229.4193572998047
Q96AE4	Far upstream element-binding protein 1	FUBP1	405.7790832519531	---
Q96AG4	Leucine-rich repeat-containing protein 59	LRRC59	335.74102783203125	---
Q96DH6	RNA-binding protein Musashi homolog 2	MSI2	1493.453857421875	244.85748291015625
Q96E14	RecQ-mediated genome instability protein 2	RMI2	938.3723754882812	---
Q96EP5	DAZ-associated protein 1	DAZAP1	526.7144165039062	275.57354736328125
Q96EY1	DnaJ homolog subfamily A member 3, mitochondrial	DNAJA3	451.03717041015625	---
Q96FZ2	Abasic site processing protein HMCES	HMCES	349.9447021484375	---
Q96HC4	PDZ and LIM domain protein 5	PDLIM5	122.55158233642578	---
Q96HS1	Serine/threonine-protein phosphatase PGAM5, mitochondrial	PGAM5	322.73406982421875	752.1544189453125
Q96I24	Far upstream element-binding protein 3	FUBP3	1210.393798828125	---
Q96JB3	Hypermethylated in cancer 2 protein	HIC2	3466.3671875	---
Q96L58	Beta-1,3-galactosyltransferase 6	B3GALT6	451.3848876953125	---
Q96NY9	Crossover junction endonuclease MUS81	MUS81	99.62623596191406	---
Q96P63	Serpin B12	SERPINB12	744.8419189453125	634.8336791992188
Q96PD5	N-acetylmuramoyl-L-alanine amidase	PGLYRP2	628.4657592773438	666.7855224609375
Q96PK6	RNA-binding protein 14	RBM14	6593.98095703125	4987.7587890625
Q96QA5	Gasdermin-A	GSDMA	193.26869201660156	---
Q96QR8	Transcriptional regulator protein Pur-beta	PURB	1597.43359375	---
Q99536	Synaptic vesicle membrane protein VAT-1 homolog	VAT1	489.64569091796875	---
Q99569	Plakophilin-4	PKP4	413.3501281738281	596.001953125
Q99623	Prohibitin-2	PHB2	454.75567626953125	251.82521057128906
Q99729	Heterogeneous nuclear ribonucleoprotein A/B	HNRNPAB	1536.3824462890625	1112.2470703125
Q99755	Phosphatidylinositol 4-phosphate 5-kinase type-1 alpha	PIP5K1A	249.2501220703125	---
Q99832	T-complex protein 1 subunit eta	CCT7	507.93316650390625	---
Q99848	Probable rRNA-processing protein EBP2	EBNA1BP2	69.8154067993164	102.55236053466797
Q99959	Plakophilin-2	PKP2	632.485107421875	1087.086669921875
Q9BPW8	Protein NipSnap homolog 1	NIPSNAP1	342.0972900390625	---
Q9BQE3	Tubulin alpha-1C chain	TUBA1C	224.0238800048828	187.53936767578125
Q9BUJ2	Heterogeneous nuclear ribonucleoprotein U-like protein 1	HNRNPUL1	354.4843444824219	563.7421875
Q9BWM7	Sideroflexin-3	SFXN3	493.58819580078125	---
Q9BX63	Fanconi anemia group J protein	BRIP1	210.066162109375	---
Q9BY77	Polymerase delta-interacting protein 3	POLDIP3	184.96200561523438	597.19873046875
Q9BYD2	Large ribosomal subunit protein bL9m	MRPL9	92.61181640625	---
Q9BYQ6	Keratin-associated protein 4-11	KRTAP4-11	427.2796325683594	---
Q9BZF9	Uveal autoantigen with coiled-coil domains and ankyrin repeats	UACA	144.75111389160156	140.4809112548828
Q9C075	Keratin, type I cytoskeletal 23	KRT23	247.00054931640625	---
Q9H0D6	5-3 exoribonuclease 2	XRN2	1261.3060302734375	3473.2744140625
Q9H2U1	ATP-dependent DNA/RNA helicase DHX36	DHX36	3994.698486328125	8984.771484375
Q9H9A7	RecQ-mediated genome instability protein 1	RMI1	466.891845703125	---
Q9NQC3	Reticulon-4	RTN4	1856.559326171875	---
Q9NR31	Small COPII coat GTPase SAR1A	SAR1A	262.1959228515625	---
Q9NRL2	Bromodomain adjacent to zinc finger domain protein 1A	BAZ1A	1545.5228271484375	1539.552001953125
Q9NSB2	Keratin, type II cuticular Hb4	KRT84	17291.150390625	---
Q9NSI2	Ribosome biogenesis protein SLX9 homolog	SLX9	526.6052856445312	319.433837890625
Q9NSU2	Three-prime repair exonuclease 1	TREX1	557.0758056640625	---
Q9NVI7	ATPase family AAA domain-containing protein 3A	ATAD3A	364.4640808105469	581.532470703125
Q9NX20	Large ribosomal subunit protein uL16m	MRPL16	1174.0228271484375	1478.085693359375
Q9NX63	MICOS complex subunit MIC19	CHCHD3	435.9401550292969	128.0791778564453
Q9NXS2	Glutaminyl-peptide cyclotransferase-like protein	QPCTL	1298.435302734375	731.9010620117188
Q9NYF8	Bcl-2-associated transcription factor 1	BCLAF1	218.42660522460938	491.44451904296875
Q9NYL9	Tropomodulin-3	TMOD3	308.03594970703125	550.9765625
Q9NZ01	Very-long-chain enoyl-CoA reductase	TECR	393.5953063964844	---
Q9NZB2	Constitutive coactivator of PPAR-gamma-like protein 1	FAM120A	276.3472900390625	449.13037109375
Q9NZI8	Insulin-like growth factor 2 mRNA-binding protein 1	IGF2BP1	737.9193115234375	1501.65087890625
Q9NZT1	Calmodulin-like protein 5	CALML5	519.6204833984375	---
Q9P0K7	Ankycorbin	RAI14	527.8875122070312	712.0132446289062
Q9P0V9	Septin-10	SEPTIN10	149.8794708251953	---
Q9P2E9	Ribosome-binding protein 1	RRBP1	286.05426025390625	---
Q9P2K5	Myelin expression factor 2	MYEF2	6716.39111328125	---
Q9UGP8	Translocation protein SEC63 homolog	SEC63	104.44542694091797	---
Q9UHB6	LIM domain and actin-binding protein 1	LIMA1	3300.3525390625	3279.17578125
Q9UHD8	Septin-9	SEPTIN9	278.2701721191406	---
Q9UHG3	Prenylcysteine oxidase 1	PCYOX1	338.1930236816406	---
Q9UKA9	Polypyrimidine tract-binding protein 2	PTBP2	328.29302978515625	---
Q9ULV4	Coronin-1C	CORO1C	684.9644775390625	843.4405517578125
Q9UM54	Unconventional myosin-VI	MYO6	259.7471923828125	---
Q9UMY1	U3 small nucleolar RNA-associated protein NOL7	NOL7	373.3436279296875	---
Q9UN86	Ras GTPase-activating protein-binding protein 2	G3BP2	576.000732421875	108.13761138916016
Q9Y230	RuvB-like 2	RUVBL2	385.74884033203125	---
Q9Y265	RuvB-like 1	RUVBL1	397.5727844238281	---
Q9Y2R9	Small ribosomal subunit protein uS7m	MRPS7	1732.72998046875	881.5501098632812
Q9Y3I0	RNA-splicing ligase RtcB homolog	RTCB	286.92254638671875	585.6406860351562
Q9Y490	Talin-1	TLN1	131.07095336914062	55.651519775390625
Q9Y580	RNA-binding protein 7	RBM7	2977.0966796875	---
Q9Y5I4	Protocadherin alpha-C2	PCDHAC2	4734.65087890625	---
Q9Y5P6	Mannose-1-phosphate guanyltransferase beta	GMPPB	5271.3837890625	---
Q9Y6J9	TAF6-like RNA polymerase II p300/CBP-associated factor-associated factor 65 kDa subunit 6L	TAF6L	520.6168212890625	---
Q9Y6N5	Sulfide:quinone oxidoreductase, mitochondrial	SQOR	1938.99072265625	1188.306640625
E9PRG8	Uncharacterized protein C11orf98	C11orf98	---	377.1785583496094
O00411	DNA-directed RNA polymerase, mitochondrial	POLRMT	---	52.930660247802734
O00567	Nucleolar protein 56	NOP56	---	281.4424743652344
O43414	ERI1 exoribonuclease 3	ERI3	---	586.6929321289062
O75494	Serine/arginine-rich splicing factor 10	SRSF10	---	4537.5146484375
O75533	Splicing factor 3B subunit 1	SF3B1	---	156.4879150390625
O95678	Keratin, type II cytoskeletal 75	KRT75	---	556.0714721679688
P02675	Fibrinogen beta chain	FGB	---	176.64923095703125
P02679	Fibrinogen gamma chain	FGG	---	183.62713623046875
P28290	Protein ITPRID2	ITPRID2	---	89.95257568359375
P39060	Collagen alpha-1(XVIII) chain	COL18A1	---	188.93231201171875
P43243	Matrin-3	MATR3	---	775.525146484375
P48729	Casein kinase I isoform alpha	CSNK1A1	---	160.44558715820312
P51114	RNA-binding protein FXR1	FXR1	---	207.50982666015625
P51116	RNA-binding protein FXR2	FXR2	---	138.44566345214844
P51153	Ras-related protein Rab-13	RAB13	---	647.4927978515625
P61769	Beta-2-microglobulin	B2M	---	182.29513549804688
P62995	Transformer-2 protein homolog beta	TRA2B	---	2902.88720703125
P84090	Enhancer of rudimentary homolog	ERH	---	944.9556884765625
Q01130	Serine/arginine-rich splicing factor 2	SRSF2	---	470.78546142578125
Q06787	Fragile X messenger ribonucleoprotein 1	FMR1	---	748.2125244140625
Q08211	ATP-dependent RNA helicase A	DHX9	---	398.2810974121094
Q12965	Unconventional myosin-Ie	MYO1E	---	467.0997619628906
Q13242	Serine/arginine-rich splicing factor 9	SRSF9	---	5752.64697265625
Q13243	Serine/arginine-rich splicing factor 5	SRSF5	---	596.2652587890625
Q13247	Serine/arginine-rich splicing factor 6	SRSF6	---	3881.729736328125
Q13435	Splicing factor 3B subunit 2	SF3B2	---	458.2728271484375
Q13595	Transformer-2 protein homolog alpha	TRA2A	---	1791.5677490234375
Q15287	RNA-binding protein with serine-rich domain 1	RNPS1	---	127.1185302734375
Q15424	Scaffold attachment factor B1	SAFB	---	944.230712890625
Q15459	Splicing factor 3A subunit 1	SF3A1	---	132.93670654296875
Q5VT06	Centrosome-associated protein 350	CEP350	---	3960.088134765625
Q6PKG0	La-related protein 1	LARP1	---	334.45208740234375
Q6UN15	Pre-mRNA 3-end-processing factor FIP1	FIP1L1	---	490.27728271484375
Q75N03	E3 ubiquitin-protein ligase Hakai	CBLL1	---	73.188232421875
Q7Z2W4	Zinc finger CCCH-type antiviral protein 1	ZC3HAV1	---	499.3247375488281
Q7Z406	Myosin-14	MYH14	---	617.3317260742188
Q8IYT4	Katanin p60 ATPase-containing subunit A-like 2	KATNAL2	---	582.7443237304688
Q8NEY8	Periphilin-1	PPHLN1	---	274.0299377441406
Q9BVL2	Nucleoporin p58/p45	NUP58	---	1530.633056640625
Q9H0J9	Protein mono-ADP-ribosyltransferase PARP12	PARP12	---	272.2650451660156
Q9NP55	BPI fold-containing family A member 1	BPIFA1	---	141.24710083007812
Q9NUL7	Probable ATP-dependent RNA helicase DDX28	DDX28	---	305.5135498046875
Q9NXV6	CDKN2A-interacting protein	CDKN2AIP	---	247.0840301513672
Q9Y224	RNA transcription, translation and transport factor protein	RTRAF	---	1560.795654296875
Q9Y281	Cofilin-2	CFL2	---	294.2607116699219
Q9Y2S2	Lambda-crystallin homolog	CRYL1	---	855.038330078125
Q9Y2W1	Thyroid hormone receptor-associated protein 3	THRAP3	---	2748.4482421875
Q9Y3F4	Serine-threonine kinase receptor-associated protein	STRAP	---	430.8451843261719
Q9Y446	Plakophilin-3	PKP3	---	782.5775756835938
Q9Y4P3	Transducin beta-like protein 2	TBL2	---	105.06389617919922
