# Supplementary material for: CircAFF4 inhibits lung cancer progression via destabilizing GPX4 and triggering ferroptosis
Source: Biol Direct. 2026 Apr 20;21:83. doi: 10.1186/s13062-026-00782-8 (PMC13224429; doi:10.1186/s13062-026-00782-8)
Supplement: Supplementary file 6 — Supplementary Material 6 [file 13062_2026_782_MOESM6_ESM.xls]

## Sheet: Sheet1
Pathology No.	Gender	Age	Tumor size (mm)
2025-16581	female	57	29
2025-21185	female	68	19
2025-21179	female	49	26
2025-08802	female	82	33
2025-08808	female	70	32
2025-08785	female	77	29
2025-08793	female	62	28
2025-12780	female	54	25
2025-12770	female	62	27
2025-10712	male	73	32
2025-11410	male	76	20
2025-11350	male	76	15
2025-05471	male	55	11
2025-05487	male	56	20
2025-05477	female	67	28
2025-07523	female	69	23
2025-14688	female	68	30
2025-14597	male	64	10
2025-13333	female	60	29
2025-13310	female	57	20
2025-14167	male	81	30
2025-14835	female	71	27
2025-13963	female	53	20
